# Supplementary material for: Inhibition of insect olfactory behavior by an airborne antagonist of the insect odorant receptor co-receptor subunit
Source: PLoS One. 2017 May 31;12(5):e0177454. doi: 10.1371/journal.pone.0177454 (PMC5451006; doi:10.1371/journal.pone.0177454)
Supplement: S1 Table — (XLSX) [file pone.0177454.s002.xlsx]

## Sheet: Dmel35a_hexanol_OX1w
Dmel\Orco+Dmel\Or35a hexanol activation vs. OX1w
Compound	File Name	Cell	1 μM Hexanol	Co-app response	% remaining	% inhibition	Avg % Inhibition		average % remaining
100 μM sham	DK_odorantAgOR_2016-09-28_#01_001_N.abf	5	-0.0439762	-0.0341812	77.7266	22.2734	6.59035		93.4096
		6	-0.0284497	-0.0254995	89.6301	10.3699
		7	-0.0348842	-0.0383315	109.882	-9.88212
		8	-0.0346033	-0.0333575	96.3998	3.60023
									normalized remaining	normalized % remaining	average normalized % remaining
100 μM OX1w	DK_odorantAgOR_2016-09-28_#01_001_N.abf	1	-0.0507188	-0.0281732	55.5478	44.4522			0.594669	59.4669	63.1911
		2	-0.0386095	-0.0219624	56.8834	43.1166			0.608967	60.8967
		4	-0.0597012	-0.038596	64.6486	35.3514			0.692098	69.2098

## Sheet: Ag15_acetophenone_OX1w
Agam\Orco+Agam\Or15 acetophenone activation vs. OX1w
Compound	File Name	Cell	acetophenone (18 μM)	Co-app response	% remaining	% inhibition	Avg % Inhibition		average % remaining
100 μM Sham	DK_odorantAgOR_2016-03-07_#03_001_N.abf	2	-0.463409	-0.518229	111.83	-11.8297	-17.4493		117.449
		4	-0.402041	-0.494787	123.069	-23.0688
									normalized remaining	normalized % remaining	average normalized % remaining
100 μM OX1w	DK_odorantAgOR_2016-03-07_#03_001_N.abf	5	-0.474192	-0.465991	98.2705	1.72947			0.836706	83.6706	77.3708
		6	-0.144889	-0.121851	84.0996	15.9004			0.71605	71.605
		7	-0.191928	-0.173204	90.2443	9.75574			0.768368	76.8368

## Sheet: Ag27_L-fenchone_OX1w
Agam\Orco+Agam\Or27 L-fenchone activation vs. OX1w
Compound	File Name	Cell	L-fenchone(3 μM)	Co-app response	% remaining	% inhibition	Avg % Inhibition		average % remaining
100 μM sham	DK_odorantAgOR_2016-03-23_#05_001_N.abf	1	-0.0626085	-0.0816206	130.367	-30.3666	-20.5943		120.594
		2	-0.114712	-0.133071	116.004	-16.0044
		3	-0.0849498	-0.110372	129.926	-29.9261
		4	-0.125705	-0.133348	106.08	-6.08011
									normalized remaining	normalized % remaining	average normalized % remaining
100 μM OX1w	DK_odorantAgOR_2016-03-23_#06_001_N.abf	1	-0.210063	-0.0929515	44.2493	55.7507			0.366927	36.6927	36.7019
		2	-0.142797	-0.0701904	49.154	50.846			0.407598	40.7598
		3	-0.0490824	-0.0224219	45.6822	54.3178			0.378809	37.8809
		4	-0.0857035	-0.0371297	43.3234	56.6766			0.359249	35.9249
		5	-0.138643	-0.0574748	41.4552	58.5448			0.343758	34.3758
		6	-0.151571	-0.0673082	44.407	55.593			0.368235	36.8235
		7	-0.134404	-0.0547621	40.7444	59.2556			0.337863	33.7863
		8	-0.153393	-0.0691308	45.0678	54.9322			0.373714	37.3714

## Sheet: Ag28_acetophenone_OX1w
Agam\Orco+Agam\Or28 acetophenone activation vs. OX1w
Compound	File Name	Cell	acetophenone (40 μM)	Co-app response	% remaining	% inhibition	Avg % Inhibition		average % remaining
100 μM sham	DK_odorantAgOR_2016-02-17_#01_001_N.abf	1	-0.575284	-0.596794	103.739	-3.73902	-8.94445		108.944
		3	-0.427655	-0.454739	106.333	-6.33314
		4	-0.574003	-0.528251	92.0293	7.97069
		5	-0.494984	-0.661664	133.674	-33.6738
		6	-0.537164	-0.639303	119.014	-19.0145
		7	-0.952939	-0.942237	98.8769	1.12305
OX1w									normalized remaining	normalized % remaining	average normalized % remaining
100 μM OX1w	DK_odorantAgOR_2016-02-17_#02_001_N.abf	1	-0.70719	-0.0501905	7.09717				0.0651449	6.51449	7.84472
		2	-0.299508	-0.0305176	10.1892				0.093527	9.3527
		3	-0.6667	-0.0420162	6.30211				0.057847	5.7847
		4	-0.736918	-0.0455584	6.18229				0.0567472	5.67472
		5	-0.438254	-0.0667572	15.2325				0.139819	13.9819
		6	-0.441715	-0.031444	7.11862				0.0653417	6.53417
		8	-0.683076	-0.0526156	7.70274				0.0707034	7.07034

## Sheet: Ag31_geranylAcetate_OX1w
Agam\Orco+Agam\Or31 geranyl acetate activation vs. OX1w
Compound	File Name	Cell	geranyl acetate(70 μM)	Co-app response	% remaining	% inhibition	Avg % Inhibition		average % remaining
100 μM sham	DK_odorantAgOR_2016-03-24_#01_001_N.abf	5	-0.0621726	-0.0611369	98.3342	1.66585	20.7734		79.2266
		7	-0.0266306	-0.0180368	67.7296	32.2704
		8	-0.0303498	-0.0217353	71.616	28.384
									normalized remaining	normalized % remaining	average normalized % remaining
100 μM OX1w	DK_odorantAgOR_2016-03-24_#02_001_N.abf	5	-0.0526852	-0.026296	49.9116	50.0884			0.629985	62.9985	46.43
		6	-0.0489435	-0.0118333	24.1775	75.8225			0.305169	30.5169
		7	-0.0248973	-0.00902919	36.2657	63.7343			0.457747	45.7747

## Sheet: Ag39_odorant_Ox1w
Agam\Orco+Agam\Or39 6-methyl-5-hepten-2-one activation vs. OX1w
Compound	File Name	Cell	6-methyl-5-hepten-2-one (10 μM)	Co-app response	% remaining	% inhibition	Avg % Inhibition		average % remaining
100 μM Sham	DK_odorantAgOR_2016-03-18_#05_001_N.abf	1	-0.0282288	-0.0283135	100.3	-0.300048	19.9208		80.0792
		2	-0.0453101	-0.0308143	68.0076	31.9924
		4	-0.0579834	-0.0417074	71.9299	28.0701
									normalized remaining	normalized % remaining	average normalized % remaining
100 μM OX1w	DK_odorantAgOR_2016-03-18_#06_001_N.abf	5	-0.0766754	-0.0296275	38.6402	61.3598			0.482525	48.2525	41.1088
		6	-0.0958761	-0.0327216	34.129	65.871			0.426191	42.6191
		7	-0.0428518	-0.00784132	18.2987	81.7013			0.228508	22.8508
		8	-0.063875	-0.0259399	40.6104	59.3896			0.507128	50.7128

## Sheet: Ag65_eugenol_OX1w
Agam\Orco+Agam\Or65 eugenol activation vs. OX1w
Compound	File Name	Cell	Eugenol (100nM)	Co-app response	% remaining	% inhibition	Avg % Inhibition		average % remaining
100 μM sham	DK_odorantAgOR_2016-02-25_#01_001_N.abf	1	-0.109159	-0.0452872	41.4874	58.5126	49.7974		50.2026
		2	-0.0803445	-0.0387018	48.1698	51.8302
		4	-0.146443	-0.0869057	59.3444	40.6556
		5	-0.223803	-0.107408	47.9922	52.0078
		7	-0.0833546	-0.0450273	54.019	45.981
									normalized remaining	normalized % remaining	average normalized % remaining
100 μM OX1w	DK_odorantAgOR_2016-02-25_#02_001_N.abf	1	-0.336405	-0.134099	39.8624	60.1376			0.794031	79.4031	78.2009
		2	-0.212173	-0.100635	47.4306	52.5694			0.944785	94.4785
		3	-0.096817	-0.0400543	41.3711	58.6289			0.824084	82.4084
		4	-0.0799561	-0.0319672	39.9809	60.0191			0.796393	79.6393
		6	-0.0409698	-0.0117238	28.6157	71.3843			0.570005	57.0005
		7	-0.552775	-0.238342	43.1174	56.8826			0.858868	85.8868
		8	-0.0824229	-0.0283813	34.4338	65.5662			0.685897	68.5897
