# Supplementary material for: Inhibition of insect olfactory behavior by an airborne antagonist of the insect odorant receptor co-receptor subunit
Source: PLoS One. 2017 May 31;12(5):e0177454. doi: 10.1371/journal.pone.0177454 (PMC5451006; doi:10.1371/journal.pone.0177454)
Supplement: S2 Table — (XLSX) [file pone.0177454.s003.xlsx]

## Sheet: Full_titration
Figure 2: Ethyl Acetate Titration on wt larvae
1:100 dilution of Ethyl Acetate
(Date) Trial #	Side I	Side II	RI		RI mean
(3/7/2014) 1 (EA-oil)	47	4	0.843137		0.796704
(3/7/2014) 2 (oil-EA)	5	39	0.772727
(3/7/2014) 3 (EA-oil)	35	6	0.707317
(3/7/2014) 4 (oil-EA)	3	41	0.863636
1:1,000 dilution of Ethyl Acetate
(Date) Trial #	Side I	Side II	RI		RI mean
(3/10/14) 1 (oil-EA)	4	41	0.822222		0.765554
(3/10/14) 2 (EA-oil)	47	4	0.843137
(3/10/14) 3 (oil-EA)	8	38	0.652174
(3/10/14) 4 (EA-oil)	41	6	0.744681
1:10,000 dilution of Ethyl Acetate
(Date) Trial #	Side I	Side II	RI		RI mean
(3/11/14) 1 (EA-oil)	41	6	0.744681		0.887151
(3/11/14) 2 (oil-EA)	2	49	0.921569
(3/11/14) 3 (EA-oil)	47	0	1
(3/11/14) 4 (oil-EA)	3	48	0.882353
1:100,000 dilution of Ethyl Acetate
(Date) Trial #	Side I	Side II	RI		RI mean
(3/12/14) 1 (oil-EA)	0	48	1		0.932482
(3/12/14) 2 (EA-oil)	50	3	0.886792
(3/12/14) 3 (oil-EA)	0	49	1
(3/12/14) 4 (EA-oil)	47	4	0.843137
1:1,000,000 dilution of Ethyl Acetate
(Date) Trial #	Side I	Side II	RI		RI mean
(3/14/14) 1 (EA-oil)	33	3	0.833333		0.43131
(3/14/14) 2 (oil-EA)	6	15	0.428571
(3/14/14) 3 (EA-oil)	19	5	0.583333
(3/14/14) 4 (oil-EA)	14	11	-0.12
1:10,000,000 dilution of Ethyl Acetate
(Date) Trial #	Side I	Side II	RI		RI mean
(3/14/14) 5 (EA-oil)	22	13	0.257143		0.0290127
(3/18/14) 1 (oil-EA)	17	27	0.227273
(3/18/14) 2 (EA-oil)	4	12	-0.5
(3/18/14) 3 (oil-EA)	23	16	-0.179487
(3/25/14) 1 (EA-oil)	19	21	-0.05
(3/25/14) 2 (oil-EA)	9	14	0.217391
(3/25/14) 3 (EA-oil)	16	10	0.230769
