# Supplementary material for: Inhibition of insect olfactory behavior by an airborne antagonist of the insect odorant receptor co-receptor subunit
Source: PLoS One. 2017 May 31;12(5):e0177454. doi: 10.1371/journal.pone.0177454 (PMC5451006; doi:10.1371/journal.pone.0177454)
Supplement: S3 Table — (XLSX) [file pone.0177454.s004.xlsx]

## Sheet: wt_EA
larvae	wt
small filter 1	EA
small filter 2	oil
lid filter	no lid filter
(Date) Trial #	Side I	Side II	RI value		RI mean			lower 95% Cl	upper 95% Cl
(2/11/2014) 1 (EA-oil)	43	13	0.535714		0.693067			0.4148	0.9714
(2/11/2014) 2 (oil-EA)	2	59	0.934426
(2/11/2014) 3 (EA-oil)	40	7	0.702128
(Date) Trial #	Side I	Side II	RI value
(4/16/2014) 1 (EA-oil)	36	9	0.6

## Sheet: Orco-_EA
larvae	orco-/-
small filter 1	EA
small filter 2	oil
lid filter	no lid filter
(Date) Trial #	Side I	Side II	RI		RI mean			lower 95% Cl	upper 95% Cl
(3/25/2014) 4 ((oil-EA)	18	13	-0.16129	orco-/-	-0.00293634			-0.2199	0.2141
(3/25/2014) 5 (EA-oil)	16	11	0.185185	orco-/-
(3/25/2014) 6 (oil-EA)	11	8	-0.157895	orco-/-
(Date) Trial #	Side I	Side II	RI
(4/6/2017) 2 (oil-EA)	9	13	0.181818	orco-/-
(4/6/2017) 3 (EA-oil)	15	17	-0.0625	orco-/-

## Sheet: Or42b-_EA
larvae	Or42b-/-
small filter 1	EA
small filter 2	oil
lid filter	no lid filter
(Date) Trial #	Side I	Side II	RI value		RI mean			lower 95% Cl	upper 95% Cl
(4/29/2014) 1 (oil-EA)	16	23	0.179487	Or42b-/-	0.120383			-0.004294	0.2451
(4/29/2014) 2 (EA-oil)	22	21	0.0232558	Or42b-/-
(4/29/2014) 3 (oil-EA)	13	21	0.235294	Or42b-/-
(4/29/2014) 4 (EA-oil)	28	14	0.333333	Or42b-/-
																					50		#DIV/0!	5	5	1	44		50		0.795918	5	5	1	44		50		0.795918	5	5	1	44		50		0.795918	5	5
(Date) Trial #	Side I	Side II	RI value
(5/7/2014) 1 (oil-EA)	21	18	-0.0769231	Or42b-/-
(5/7/2014) 2 (EA-oil)	24	16	0.2	Or42b-/-
(5/7/2014) 3 (EA-oil)	19	25	-0.136364	Or42b-/-
(5/7/2014) 4 (oil-EA)	16	28	0.272727	Or42b-/-
(5/7/2014) 5 (EA-oil)	20	18	0.0526316	Or42b-/-
[truncated: 3,750 more columns]

## Sheet: EA_EA
larvae	wt
small filter 1	EA
small filter 2	EA
lid filter	no lid filter
(Date) Trial #	Side I	Side II	RI value		RI mean			lower 95% Cl	upper 95% Cl
(2/11/2014) 4 (EA-EA)	29	22	0.137255		0.0396285			-0.1793	0.2586
(2/11/2014) 5 (EA-EA)	24	22	-0.0434783
(2/11/2014) 6 (EA-EA)	33	22	0.2
(Date) Trial #	Side I	Side II	RI value
(4/13/2017)6 (EA-EA)	15	24	-0.230769
(Date) Trial #	Side I	Side II	RI value
(4/14/2017) 1 (EA-EA)	21	16	0.135135

## Sheet: EA_mask
larvae	wt
small filter 1	EA
small filter 2	oil
lid filter	oil/EA
(Date) Trial #	Side I	Side II		RI	lid filter		RI mean for EA Mask		lower 95% Cl	upper 95% Cl
(2/28/2014) 1 (EA-oil)	40	4		0.818182	oil		0.131511		-0.2671	0.5301
(2/28/2014) 2 (EA-oil)	17	13		0.133333	EA
Trial #	Side I	Side II		RI
(3/3/2014) 1 (oil-EA)	1	47		0.958333	oil
(3/3/2014) 2 (oil-EA)	25	16		-0.219512	EA
Trial #	Side I	Side II		RI
(3/4/2014) 4 (EA-oil)	47	2		0.918367	oil
(3/4/2014) 5 (EA-oil)	29	17		0.26087	EA
(3/4/2014) 6 (oil-EA)	8	42		0.68	oil
(3/4/2014) 7 (oil-EA)	12	25		0.351351	EA

## Sheet: oil_control
larvae	wt
small filter 1	oil
small filter 2	oil
lid filter	no lid filter
(Date) Trial #	Side I	Side II	RI		RI mean			lower 95% Cl	upper 95% Cl
(2/26/2014) 1 (oil-oil)	14	22	-0.222222		-0.0106764			-0.4077	0.3863
(2/26/2014) 2 (oil-oil)	14	11	-0.12
(2/26/2014) 3 (oil-oil)	19	10	0.310345
(2/26/2014) 4 (oil-oil)	12	23	0.314286
(Date) Trial #	Side I	Side II	RI
(4/6/2017) 4 (oil-oil)	19	9	-0.357143
(4/6/2017) 5 (oil-oil)	3	12	-0.6
(4/6/2017) 6 (oil-oil)	2	8	0.6

## Sheet: OX1w_DMSO
larvae	wt
small filter 1	OX1w
small filter 2	DMSO
lid filter	no lid filter
(Date) Trial #	Side I	Side II	RI		RI mean			lower 95% Cl	upper 95% Cl
(3/4/2014) 1 (DMSO-OX1w)	22	19	-0.0731707		-0.0553637			-0.4513	0.3406
(3/4/2014) 2 (OX1w-DMSO)	17	12	0.172414
(3/4/2014) 3 (DMSO-OX1w)	17	20	0.0810811
(Date) Trial #	Side I	Side II	RI
(4/12/2017) 1 (OX1w-DMSO)	4	3	0.142857
(4/12/2017) 2 (DMSO-OX1w)	4	1	-0.6

## Sheet: block_attraction
larvae	wt				This page contains data for two bars: 1) DMSO lid filter control
small filter 1	EA				2) OX1w lid filter block of attraction
small filter 2	oil
lid filter	DMSO/OX1w
											DMSO	DMSO		OX1w	OX1w
(Date) Trial #	Side I	Side II	RI	lid filter		RI mean for DMSO		RI mean for OX1w block			lower 95% Cl	upper 95% Cl		lower 95% Cl	upper 95% Cl
(2/12/2014) 1 (EA-oil)	27	5	0.6875	DMSO		0.587664		-0.0542263			0.373	0.8023		-0.2172	0.1087
(2/12/2014) 2 (EA-oil)	19	22	-0.0731707	OX1w
(2/12/2014) 3 (EA-oil)	30	8	0.578947	DMSO
(Date) Trial #	Side I	Side II	RI
(2/21/2014) 1 (EA-oil)	32	6	0.684211	DMSO
(2/21/2014) 2 (EA-oil)	15	22	-0.189189	OX1w
(2/21/2014) 3 (oil-EA)	22	22	0	OX1w
(Date) Trial #	Side I	Side II	RI
(4/16/2014) 2 (EA-oil)	28	12	0.4	DMSO
(4/16/2014) 3 (oil-EA)	23	21	0.0454545	OX1w

## Sheet: light_repulsion
larvae	wt				This page contains data for two bars: 1) DMSO lid filter with light repulsion
small filter 1	no filter				2) OX1w lid filter with light repulsion
small filter 2	no filter
lid filter	DMSO/OX1w
											DMSO	DMSO		OX1w	OX1w
(Date) Trial #	Side I	Side II	RI value	lid filter		Ri mean for DMSO		RI mean for OX1w			lower 95% Cl	upper 95% Cl		lower 95% Cl	upper 95% Cl
(4/23/2014) 1	1	41	-0.952381	DMSO		-0.868731		-0.862923			-0.9798	-0.7577		-0.9413	-0.7845
(4/23/2014) 2	3	46	-0.877551	OX1w
(4/23/2014) 3	1	41	-0.952381	OX1w
(4/23/2014) 4	39	6	-0.733333	DMSO
(4/23/2014) 5	44	3	-0.87234	OX1w
(4/23/2014) 6	44	3	-0.87234	OX1w
(Date) Trial #	Side I	Side II	RI value
(4/22/2014) 1	2	43	-0.911111	DMSO
(4/22/2014) 2	37	5	-0.761905	DMSO
(Date) Trial #	Side I	Side II	RI value
(4/16/2014) 5	3	38	-0.853659	DMSO
(4/16/2014) 7	42	0	-1	DSMO
(Date) Trial #	Side I	Side II	RI value
(4/13/2017) 1	2	31	-0.878788	OX1w
(4/13/2017) 2	25	4	-0.724138	OX1w
