# Supplementary material for: Inhibition of insect olfactory behavior by an airborne antagonist of the insect odorant receptor co-receptor subunit
Source: PLoS One. 2017 May 31;12(5):e0177454. doi: 10.1371/journal.pone.0177454 (PMC5451006; doi:10.1371/journal.pone.0177454)
Supplement: S4 Table — (XLSX) [file pone.0177454.s005.xlsx]

## Sheet: Dmel_100um_Screen
Dmel\Orco+Dmel\Or35a 100uM antagonist screen
Compound	File Name	Cell	OLC12 App1	OLC12 App2	OLC12 AVG	Co-app response	% remaining	% inhibition	Avg Inhibition		Avg % remaining
OX1t (100 µM)	DKinhibitionScreen_2013-12-05_#05_001_N.abf	2	-0.110328	-0.0973032	-0.103816	-0.069314	66.7665	33.2335	26.7352		73.2648
		3	-0.114206	-0.0612036	-0.0877048	-0.101169	115.352	-15.3517
		4	-0.247372	-0.138205	-0.192789	-0.0405666	21.042	78.958
		7	-0.0654047	-0.0609644	-0.0631846	-0.0479948	75.9597	24.0403
		8	-0.0569758	-0.0905689	-0.0737724	-0.0643326	87.2042	12.7958
OX1u (100 µM)	DKinhibitionScreen_2013-12-05_#06_001_N.abf	2	-0.0677932	-0.0664262	-0.0671097	-0.0439635	65.5099	34.4901	40.9746		Avg % remaining
		4	-0.129831	-0.126414	-0.128123	-0.0238673	18.6285	81.3715			59.0254
		7	-0.0622532	-0.115338	-0.0887956	-0.0737071	83.0076	16.9924
		8	-0.0589336	-0.0648522	-0.0618929	-0.0426786	68.9556	31.0444
OX1v (100 µM)	DKinhibitionScreen_2013-12-05_#04_001_N.abf	3	-0.110219	-0.104188	-0.107204	-0.0333323	31.0925	68.9075	74.7769		Avg % remaining
		4	-0.0870819	-0.0703499	-0.0787159	-0.0182174	23.1432	76.8568			25.2231
		7	-0.147126	-0.144333	-0.14573	-0.032556	22.34	77.66
		8	-0.0625295	-0.0436653	-0.0530974	-0.0129115	24.3166	75.6834
OX1w (100 µM)	DKinhibitionScreen_2013-12-05_#08_001_N.abf	2	-0.116776	-0.0690644	-0.0929202	-0.0246898	26.571	73.429	86.2836		Avg % remaining
		3	-0.0970504	-0.0517824	-0.0744164	-0.00792783	10.6533	89.3467			13.7164
		4	-0.137812	-0.142729	-0.14027	-0.0165304	11.7847	88.2153
		7	-0.123215	-0.230109	-0.176662	-0.00991376	5.61171	94.3883
		8	-0.0981311	-0.0498002	-0.0739656	-0.0103267	13.9615	86.0385
OX1x (100 µM)	DKinhibitionScreen_2013-12-05_#07_001_N.abf	2	-0.0385177	-0.0423589	-0.0404383	-0.00470479	11.6345	88.3655	82.6668		Avg % remaining
		3	-0.113901	-0.0710694	-0.0924852	-0.0296434	32.052	67.948			17.3332
		4	-0.118585	-0.0579825	-0.0882837	-0.0119073	13.4875	86.5125
		7	-0.118964	-0.179433	-0.149199	-0.024285	16.277	83.723
		8	-0.150341	-0.0529428	-0.101642	-0.013432	13.215	86.785

## Sheet: Cqui_100uM_Screen
Cqui\Orco+Cquil\Or21 100uM antagonist screen
Compound	File Name	Cell	OLC12 App1	OLC12 App2	OLC12 AVG	Co-app response	% remaining	% inhibition	Avg Inhibition		Average % remaining
OX1t (100 µM)	DKinhibitionScreen_2013-12-04_#03_001_N.abf	2	-0.269121	-0.254548	-0.261834	-0.0362531	13.8458	86.1542	81.7791		18.2209
		3	-0.382515	-0.38429	-0.383402	-0.0507482	13.2363	86.7637
		7	-0.182365	-0.200826	-0.191596	-0.0615595	32.1299	67.8701
		8	-0.42095	-0.479598	-0.450274	-0.0615595	13.6716	86.3284
OX1u (100 µM)	DKinhibitionScreen_2013-12-04_#05_001_N.abf	2	-0.188588	-0.232606	-0.210597	-0.021398	10.1606	89.8394	92.5048		Average % remaining
		3	-0.139936	-0.182153	-0.161045	-0.0146605	9.10338	90.8966			7.49521
		7	-0.162581	-0.105519	-0.13405	-0.00612705	4.57072	95.4293
		8	-0.196571	-0.129109	-0.16284	-0.0100083	6.14609	93.8539
OX1v (100 µM)	DKinhibitionScreen_2013-12-04_#02_001_N.abf	2	-0.13511	-0.119255	-0.127183	-0.0225321	17.7164	82.2836	86.0088		Average % remaining
		3	-0.306295	-0.252656	-0.279475	-0.0448868	16.0611	83.9389			13.9912
		7	-0.483317	-0.51848	-0.500899	-0.03213	6.41447	93.5855
		8	-0.0802531	-0.0925778	-0.0864155	-0.0136303	15.773	84.227
OX1w (100 µM)	DKinhibitionScreen_2013-12-04_#07_001_N.abf	2	-0.340365	-0.413152	-0.376758	-0.0956456	25.3864	74.6136	68.8764		Average % remaining
		3	-0.0860606	-0.118472	-0.102266	-0.0378907	37.051	62.949			31.1236
		7	-0.871561	-0.8015	-0.836531	-0.409022	48.895	51.105
		8	-1.23322	-1.01246	-1.12284	-0.147785	13.1617	86.8383
OX1x (100 µM)	DKinhibitionScreen_2013-12-04_#06_001_N.abf	2	-0.230593	-0.232827	-0.23171	-0.00849848	3.66772	96.3323	96.9081		Average % remaining
		3	-0.25677	-0.293251	-0.27501	-0.00598678	2.17693	97.8231			3.09194
		7	-0.221786	-0.246842	-0.234314	-0.0111356	4.75243	95.2476
		8	-0.247749	-0.674552	-0.461151	-0.00816554	1.77069	98.2293

## Sheet: Dmel_Conc-Inhibition
Dmel\Orco+Dmel\Or35a Concentration-Inhibition
Compound	File Name	Cell	OLC12 App1	OLC12 App2	OLC12 AVG	Co-app response	% remaining	% inhibition	Avg Inhibition
OX1v (3 µM)	DKConcentration-Inhibition_2013-12-19_#02_001_N.abf	7	-0.0186826	-0.0228643	-0.0207734	-0.0223888	107.776	-7.77603	-15.318
		8	-0.0288823	-0.0404527	-0.0346675	-0.0456212	131.596	-31.5965
	DKConcentration-Inhibition_2013-12-19_#03_001_N.abf	7	-0.0166066	-0.0166941	-0.0166504	-0.0194085	116.565	-16.5651
		8	-0.0183754	-0.0223376	-0.0203565	-0.0214424	105.334	-5.33441
OX1v (10 µM)	DKConcentration-Inhibition_2014-01-08_#01_001_N.abf	2	-0.110652	-0.102416	-0.106534	-0.0899315	84.4158	15.5842	7.7213
		3	-0.0927058	-0.117371	-0.105038	-0.119713	113.971	-13.9707
		4	-0.0639178	-0.0785713	-0.0712445	-0.0677561	95.1036	4.89644
		8	-0.0530439	-0.0863292	-0.0696865	-0.0527003	75.6248	24.3752
OX1v (30 µM)	DKConcentration-Inhibition_2013-12-19_#02_001_N.abf	7	-0.0266323	N/A	-0.0266323	-0.010709	40.2106	59.7894	48.6343
		8	-0.0308976	N/A	-0.0308976	-0.0176836	57.2329	42.7671
	DKConcentration-Inhibition_2013-12-19_#03_001_N.abf	2	-0.0392036	N/A	-0.0392036	-0.0254241	64.8514	35.1486
		7	-0.0195847	N/A	-0.0195847	-0.00612895	31.2946	68.7054
		8	-0.0294914	N/A	-0.0294914	-0.0186501	63.2391	36.7609
OX1v (100 µM)	DKinhibitionScreen_2013-12-05_#04_001_N.abf	3	-0.110219	-0.104188	-0.107204	-0.0337753	31.5058	68.4942	86.3699
		4	-0.0870819	-0.0703499	-0.0787159	-0.00596693	7.58034	92.4197
		7	-0.147126	-0.144333	-0.14573	-0.0228553	15.6834	84.3166
		8	-0.0625295	-0.0436653	-0.0530974	0.000132296	-0.249157	100.249
Compound	File Name	Cell	OLC12 App1	OLC12 App2	OLC12 AVG	Co-app response	% remaining	% inhibition	Avg Inhibition
OX1w (1 µM)	DKConcentration-Inhibition_2014-01-29_#02_001_N.abf	2	-0.039308	-0.0462341	-0.0427711	-0.041668	97.421	2.57896	8.62879
		3	-0.0540352	-0.0496483	-0.0518417	-0.0587839	113.391	-13.391
		4	-0.0945473	-0.103759	-0.0991531	-0.0820351	82.7357	17.2643
		7	-0.0705294	-0.0939178	-0.0822236	-0.069322	84.3091	15.6909
		8	-0.0818086	-0.0988475	-0.090328	-0.0914383	101.229	-1.22913
	DKConcentration-Inhibition_2014-01-29_#03_001_N.abf	2	-0.041927	-0.0487154	-0.0453212	-0.0298285	65.8158	34.1842
		3	-0.0902494	-0.111554	-0.100902	-0.0911539	90.3393	9.66069
		4	-0.0492577	-0.055001	-0.0521294	-0.0493223	94.6152	5.38478
		7	-0.0623067	-0.0863595	-0.0743331	-0.0687466	92.4845	7.51549
OX1w (3 µM)	DKConcentration-Inhibition_2014-01-08_#03_001_N.abf	2	-0.0659472	-0.0591181	-0.0625326	-0.052638	84.1768	15.8232	4.67251
		4	-0.0238851	-0.0224015	-0.0231433	-0.0193826	83.7504	16.2496
		7	-0.0440971	-0.0596016	-0.0518494	-0.0601196	115.951	-15.9505
		8	-0.173459	-0.0728415	-0.12315	-0.0840772	68.272	31.728
	DKConcentration-Inhibition_2014-01-29_#04_001_N.abf	2	-0.0738328	-0.0899142	-0.0818735	-0.0811403	99.1045	0.895528
		3	-0.046574	-0.0640522	-0.0553131	-0.0539144	97.4713	2.5287
		4	-0.0514056	-0.0712196	-0.0613126	-0.0595138	97.0662	2.93382
		7	-0.0542467	-0.0685952	-0.061421	-0.0641389	104.425	-4.42512
		8	-0.0539538	-0.0838689	-0.0689113	-0.0742386	107.731	-7.73058
OX1w (10 µM)	DKConcentration-Inhibition_2014-01-09_#01_001_N.abf	2	-0.0398479	-0.0480419	-0.0439449	-0.0436596	99.3508	0.649222	9.2279
		3	-0.051764	-0.0580749	-0.0549194	-0.0552858	100.667	-0.667068
		4	-0.0728532	-0.0835255	-0.0781894	-0.0657063	84.0348	15.9652
		7	-0.044163	-0.0646897	-0.0544263	-0.0606353	111.408	-11.408
		8	-0.0344884	-0.0360232	-0.0352558	-0.0285441	80.9628	19.0372
	DKConcentration-Inhibition_2014-01-29_#01_001_N.abf	2	-0.0737092	-0.0907065	-0.0822078	-0.0722189	87.8492	12.1508
		3	-0.0743278	-0.0777541	-0.0760409	-0.0534056	70.2327	29.7673
		7	-0.0519526	-0.0722059	-0.0620793	-0.0604216	97.3298	2.67022
		8	-0.0692366	-0.0913668	-0.0803017	-0.0683478	85.1138	14.8862
OX1w (30 µM)	DKConcentration-Inhibition_2014-01-08_#03_001_N.abf	2	-0.0651935	N/A	-0.0651935	-0.0537822	82.4963	17.5037	33.5361
		4	-0.0370432	N/A	-0.0370432	-0.0221761	59.8655	40.1345
		7	-0.0661465	N/A	-0.0661465	-0.0472021	71.3599	28.6401
		8	-0.110926	N/A	-0.110926	-0.091775	82.7353	17.2647
	DKConcentration-Inhibition_2014-01-29_#04_001_N.abf	2	-0.0990521	N/A	-0.0990521	-0.0613039	61.8906	38.1094
		3	-0.0693928	N/A	-0.0693928	-0.0335693	48.3758	51.6242
		4	-0.0704765	N/A	-0.0704765	-0.0547582	77.6971	22.3029
		7	-0.0835967	N/A	-0.0835967	-0.050432	60.3277	39.6723
		8	-0.0926278	N/A	-0.0926278	-0.0494878	53.4265	46.5735
OX1w (70 µM)	DKConcentration-Inhibition_2014-01-29_#02_001_N.abf	2	-0.0470038	N/A	-0.0470038	-0.0219114	46.6162	53.3838	47.2481
		3	-0.0547725	N/A	-0.0547725	-0.0320176	58.4556	41.5444
		4	-0.0967332	N/A	-0.0967332	-0.0519893	53.745	46.255
		7	-0.0915383	N/A	-0.0915383	-0.0473838	51.7639	48.2361
		8	-0.0949521	N/A	-0.0949521	-0.041868	44.0938	55.9062
	DKConcentration-Inhibition_2014-01-29_#03_001_N.abf	2	-0.0410779	N/A	-0.0410779	-0.021553	52.4686	47.5314
		3	-0.11816	N/A	-0.11816	-0.060185	50.9352	49.0648
		4	-0.0671213	N/A	-0.0671213	-0.037358	55.6574	44.3426
		7	-0.0800566	N/A	-0.0800566	-0.0488599	61.0317	38.9683
OX1w (100 µM)	DKinhibitionScreen_2013-12-05_#08_001_N.abf	2	-0.116776	-0.0690644	-0.0929202	-0.0246898	26.571	73.429	74.8186
		3	-0.0970504	-0.0517824	-0.0744164	-0.00792783	10.6533	89.3467
		4	-0.137812	-0.142729	-0.14027	-0.0165304	11.7847	88.2153
		7	-0.123215	-0.230109	-0.176662	-0.00991376	5.61171	94.3883
		8	-0.0981311	-0.0498002	-0.0739656	-0.0103267	13.9615	86.0385
	DKConcentration-Inhibition_2014-01-29_#01_001_N.abf	2	-0.0975921	N/A	-0.0975921	-0.0431151	44.1789	55.8211
		7	-0.0767249	N/A	-0.0767249	-0.030932	40.3155	59.6845
		8	-0.0929094	N/A	-0.0929094	-0.0449443	48.3743	51.6257
Compound	File Name	Cell	OLC12 App1	OLC12 App2	OLC12 AVG	Co-app response	% remaining	% inhibition	Avg Inhibition
OX1x (1µM)	DKConcentration-Inhibition_2014-01-18_#01_001_N.abf	7	-0.0824415	-0.0529539	-0.0676977	-0.0589371	87.0592	12.9408	16.0611
		8	-0.063324	-0.0737557	-0.0685398	-0.0577545	84.2641	15.7359
	DKConcentration-Inhibition_2014-01-18_#02_001_N.abf	3	-0.0943996	-0.0788961	-0.0866478	-0.0849678	98.0611	1.93894
		4	-0.0191216	-0.0201886	-0.0196551	-0.0186686	94.9809	5.01905
		8	-0.101355	-0.101761	-0.101558	-0.0843192	83.0257	16.9743
	DKConcentration-Inhibition_2014-01-18_#04_001_N.abf	3	-0.0733337	-0.071406	-0.0723698	-0.0466855	64.5096	35.4904
		4	-0.0853378	-0.0824333	-0.0838856	-0.0645723	76.9767	23.0233
		8	-0.0418334	-0.0415986	-0.041716	-0.0344714	82.6335	17.3665
OX1x (3µM)	DKConcentration-Inhibition_2013-12-12_#01_001_N.abf	3	-0.0595336	-0.0593273	-0.0594304	-0.0617841	103.96	-3.96034	2.40829
		7	-0.0336621	-0.0346147	-0.0341384	-0.0670961	196.541	-96.5414
	DKConcentration-Inhibition_2013-12-12_#04_001_N.abf	8	-0.0356391	-0.0299383	-0.0327887	-0.0135454	41.3112	58.6888
	DKConcentration-Inhibition_2013-12-14_#02_001_N.abf	1	-0.0208207	-0.0246914	-0.022756	-0.0280078	123.078	-23.0785
		2	-0.0235175	-0.034959	-0.0292383	-0.0338549	115.79	-15.7898
		3	-0.0350102	-0.0364682	-0.0357392	-0.0300673	84.1298	15.8702
		4	-0.0403937	-0.0449689	-0.0426813	-0.0449051	105.21	-5.21024
	DKConcentration-Inhibition_2014-01-18_#03_001_N.abf	2	-0.0255013	-0.0220068	-0.023754	-0.0174141	73.31	26.69
		4	-0.0500691	-0.046711	-0.0483901	-0.0356964	73.7681	26.2319
		7	-0.0452042	-0.0541687	-0.0496865	-0.0425783	85.694	14.306
		8	-0.0666233	-0.0639548	-0.0652891	-0.0461695	70.7155	29.2845
OX1x (10µM)	DKConcentration-Inhibition_2013-12-14_#05_001_N.abf	1	-0.0300508	-0.0323963	-0.0312236	-0.0276867	88.6725	11.3275	19.8803
		6	-0.0223268	-0.025978	-0.0241524	-0.0196253	81.2561	18.7439
	DKConcentration-Inhibition_2013-12-14_#03_001_N.abf	2	-0.026072	-0.024194	-0.025133	-0.0140766	56.0084	43.9916
		3	-0.0210835	-0.0244499	-0.0227667	-0.021377	93.8959	6.10409
	DKConcentration-Inhibition_2014-01-18_#01_001_N.abf	7	-0.0622823	N/A	-0.0622823	-0.047449	76.1838	23.8162
		8	-0.0725233	N/A	-0.0725233	-0.0603309	83.1883	16.8117
	DKConcentration-Inhibition_2014-01-18_#02_001_N.abf	3	-0.114427	N/A	-0.114427	-0.0849857	74.2707	25.7293
		4	-0.0195062	N/A	-0.0195062	-0.015977	81.9073	18.0927
		8	-0.0990218	N/A	-0.0990218	-0.0848564	85.6947	14.3053
OX1x (30µM)	DKConcentration-Inhibition_2013-12-12_#01_001_N.abf	3	-0.0620821	N/A	-0.0620821	-0.0250517	40.3525	59.6475	48.4248
		7	-0.0718908	N/A	-0.0718908	-0.018835	26.1995	73.8005
	DKConcentration-Inhibition_2013-12-14_#02_001_N.abf	1	-0.0276282	N/A	-0.0276282	-0.0103924	37.6152	62.3848
		2	-0.0366326	N/A	-0.0366326	-0.016527	45.1156	54.8844
		3	-0.0350691	N/A	-0.0350691	-0.0205023	58.4626	41.5374
		4	-0.0525172	N/A	-0.0525172	-0.0327083	62.2811	37.7189
		2	-0.022194	N/A	-0.022194	-0.0152969	68.9236	31.0764
		4	-0.0501823	N/A	-0.0501823	-0.0288773	57.5448	42.4552
		7	-0.041256	N/A	-0.041256	-0.0255235	61.8662	38.1338
		8	-0.0559998	N/A	-0.0559998	-0.0321388	57.3909	42.6091
OX1x (100 µM)	DKinhibitionScreen_2013-12-05_#07_001_N.abf	2	-0.0385177	-0.0423589	-0.0404383	-0.000429515	1.06215	98.9379	78.8179
		3	-0.113901	-0.0710694	-0.0924852	-0.0312141	33.7504	66.2496
		4	-0.118585	-0.0579825	-0.0882837	-0.0122816	13.9115	86.0885
		7	-0.118964	-0.179433	-0.149199	-0.0250799	16.8098	83.1902
		8	-0.150341	-0.0529428	-0.101642	-0.00671153	6.60311	93.3969
	DKConcentration-Inhibition_2014-01-18_#04_001_N.abf	3	-0.0703933	N/A	-0.0703933	-0.0238285	33.8505	66.1495
		4	-0.0792999	N/A	-0.0792999	-0.0216866	27.3476	72.6524
		8	-0.0388552	N/A	-0.0388552	-0.0140353	36.1221	63.8779

## Sheet: Cqui_Conc-Inhibition
Cqui\Orco+Cqui\Or21 Concentration-Inhibition
Compound	File Name	Cell	OLC12 App1	OLC12 App2	OLC12 AVG	Co-app response	% remaining	% inhibition	Avg Inhibition		average % remaining
100 µM OX1v	DKinhibitionScreen4app_2016-03-28_#02	1	-0.575792	-0.443237	-0.509514	-0.108699	21.3338	78.6662	80.7956		19.2044
		2	-0.410604	-0.423055	-0.41683	-0.092918	22.2916	77.7084
		4	-0.438273	-0.384928	-0.411601	-0.0845337	20.5378	79.4622
		5	-0.222941	-0.202988	-0.212965	-0.0384099	18.0358	81.9642
		6	-0.506917	-0.477306	-0.492111	-0.0980648	19.9274	80.0726
		7	-0.391129	-0.349284	-0.370206	-0.0666108	17.9929	82.0071
		8	-0.42234	-0.399761	-0.41105	-0.0588272	14.3114	85.6886
30 µM OX1v	DKinhibitionScreen4app_2016-03-28_#04	1	-0.380697	-0.351766	-0.366232	-0.198975	54.3304	45.6696	50.3722		49.6278
		2	-0.614339	-0.590364	-0.602351	-0.287557	47.7391	52.2609
		4	-0.518514	-0.502279	-0.510397	-0.236979	46.4304	53.5696
		5	-0.320638	-0.322876	-0.321757	-0.205485	63.8634	36.1366
		6	-0.532267	-0.478638	-0.505453	-0.234212	46.3371	53.6629
		7	-0.629761	-0.60555	-0.617656	-0.287516	46.5496	53.4504
		8	-0.306885	-0.29423	-0.300558	-0.126668	42.1443	57.8557
10 µM OX1v	DKinhibitionScreen4app_2016-03-28_#06	1	-0.572184	-0.583091	-0.577638	-0.382276	66.1792	33.8208	39.4447		60.5553
		4	-0.391805	-0.363159	-0.377482	-0.235189	62.3047	37.6953
		5	-0.646932	-0.350098	-0.498515	-0.257853	51.7242	48.2758
		6	-0.605347	-0.583822	-0.594584	-0.500854	84.236	15.764
		7	-0.953613	-1.29659	-1.1251	-0.492798	43.8003	56.1997
		8	-0.426514	-0.438147	-0.432331	-0.238159	55.0873	44.9127
3 µM OX1v	DKinhibitionScreen4app_2016-04-01_#01	5	-0.534342	-0.531725	-0.533033	-0.374959	70.3444	29.6556	35.7103		64.2897
		6	-0.279826	-0.246281	-0.263053	-0.15328	58.2695	41.7305
		7	-0.0756836	-0.0631591	-0.0694213	-0.0447821	64.5077	35.4923
		8	-0.244385	-0.202311	-0.223348	-0.143026	64.0373	35.9627
7 µM OX1v	DKinhibitionScreen4app_2016-04-04_#01_001_N.abf	5	-0.0755662	-0.0789075	-0.0772368	-0.0617864	79.996	20.004	23.5422		76.4578
		6	-0.0849641	-0.0842755	-0.0846198	-0.0640243	75.6611	24.3389
		7	-0.106419	-0.0935638	-0.0999914	-0.0802534	80.2603	19.7397
		8	-0.118946	-0.112871	-0.115908	-0.0810359	69.9137	30.0863
1 µM OX1v	DKinhibitionScreen4app_2016-04-04_#02_001_N.abf	6	-0.138299	-0.138988	-0.138644	-0.121773	87.8317	12.1683	7.67092		92.3291
		7	-0.118017	-0.115028	-0.116523	-0.100475	86.228	13.772
		8	-0.0947259	-0.0919818	-0.0933539	-0.0960868	102.928	-2.92752
Compound	File Name	Cell	OLC12 App1	OLC12 App2	OLC12 AVG	Co-app response	% remaining	% inhibition	Avg Inhibition		average % remaining
100 µM OX1w	DKinhibitionScreen4app_2016-03-14_#02_001_N.abf	1	-0.0409295	-0.0477473	-0.0443384	-0.00870649	19.6365	80.3635	77.185		22.815
		2	-0.129	-0.110308	-0.119654	-0.0242869	20.2976	79.7024
		3	-0.0641959	-0.0670751	-0.0656355	-0.0219308	33.413	66.587
		4	-0.121592	-0.12118	-0.121386	-0.0217438	17.9129	82.0871
30 µM OX1w	DKinhibitionScreen4app_2016-03-14_#03_001_N.abf	5	-0.136975	-0.163651	-0.150313	-0.0675201	44.9197	55.0803	68.4215		31.5785
		6	-0.132879	-0.116057	-0.124468	-0.0349045	28.043	71.957
		7	-0.163523	-0.138664	-0.151093	-0.0382741	25.3314	74.6686
		8	-0.0870296	-0.0797272	-0.0833784	-0.0233626	28.02	71.98
10 µM OX1w	DKinhibitionScreen4app_2016-03-14_#04_001_N.abf	5	-0.263558	-0.238991	-0.251275	-0.0958125	38.1306	61.8694	65.8223		34.1777
		6	-0.276005	-0.292206	-0.284106	-0.0944773	33.2543	66.7457
		7	-0.126712	-0.127983	-0.127348	-0.0371297	29.1562	70.8438
		8	-0.102043	-0.114314	-0.108178	-0.0391279	36.1698	63.8302
3 µM OX1w	DKinhibitionScreen4app_2016-03-14_#05_001_N.abf	2	-0.21623	-0.195043	-0.205636	-0.0668844	32.5255	67.4745	58.2463		41.7537
		3	-0.19563	-0.2086	-0.202115	-0.0931059	46.0658	53.9342
		4	-0.319866	-0.292079	-0.305972	-0.142797	46.6699	53.3301
1 µM OX1w	DKinhibitionScreen4app_2016-03-25_#01_001_N.abf	5	-0.339731	-0.339196	-0.339464	-0.277413	81.721	18.279	31.7397		68.2603
		6	-0.174248	-0.16417	-0.169209	-0.111319	65.7879	34.2121
		7	-0.114597	-0.110755	-0.112676	-0.0677334	60.1134	39.8866
		8	-0.17744	-0.167189	-0.172314	-0.112726	65.4188	34.5812
300 nM OX1w	DKinhibitionScreen4app_2016-03-25_#03_001_N.abf	5	-0.274696	-0.264626	-0.269661	-0.221977	82.3171	17.6829	18.4772		81.5228
		6	-0.225555	-0.187531	-0.206543	-0.142555	69.0195	30.9805
		8	-0.209198	-0.171623	-0.19041	-0.177523	93.2317	6.76827
100 nM OX1w	DKinhibitionScreen4app_2016-03-25_#02_001_N.abf	5	-0.2211	-0.249446	-0.235273	-0.237731	101.045	-1.04474	3.86938		96.1306
		6	-0.132942	-0.124092	-0.128517	-0.120316	93.6187	6.38126
		7	-0.140073	-0.133896	-0.136985	-0.120581	88.0253	11.9747
		8	-0.170967	-0.160332	-0.16565	-0.168687	101.834	-1.83369
Compound	File Name	Cell	OLC12 App1	OLC12 App2	OLC12 AVG	Co-app response	% remaining	% inhibition	Avg Inhibition		average % remaining
100 µM OX1x	DKinhibitionScreen4app_2016-04-05_#01_001_N.abf	5	-0.32959	-0.314515	-0.322052	-0.02878	8.93643	91.0636	89.9191		10.0809
		6	-0.207253	-0.195045	-0.201149	-0.0180209	8.95898	91.041
		7	-0.114834	-0.121978	-0.118406	-0.0141525	11.9525	88.0475
		8	-0.154747	-0.166435	-0.160591	-0.0168228	10.4756	89.5244
30 µM OX1x	DKinhibitionScreen4app_2016-04-06_#01_001_N.abf	5	-0.252419	-0.243912	-0.248165	-0.0824738	33.2334	66.7666	63.182		36.818
		6	-0.252953	-0.227928	-0.240441	-0.0788206	32.7817	67.2183
		7	-0.1968	-0.183449	-0.190125	-0.0715256	37.6204	62.3796
		8	-0.217579	-0.196266	-0.206923	-0.0902939	43.6366	56.3634
10 µM OX1x	DKinhibitionScreen4app_2016-04-05_#02_001_N.abf	5	-0.288658	-0.312386	-0.300522	-0.196381	65.3466	34.6534	35.7824		64.2176
		6	-0.176073	-0.166931	-0.171502	-0.103865	60.562	39.438
		7	-0.173126	-0.159912	-0.166519	-0.0981522	58.9435	41.0565
		8	-0.13927	-0.120544	-0.129907	-0.0935566	72.0181	27.9819
3 µM OX1x	DKinhibitionScreen4app_2016-04-06_#02_001_N.abf	1	-0.340652	-0.336075	-0.338364	-0.27682	81.8114	18.1886	22.7809		77.2191
		2	-0.183614	-0.172903	-0.178258	-0.138855	77.8953	22.1047
		3	-0.174395	-0.169795	-0.172095	-0.12663	73.5815	26.4185
		4	-0.264581	-0.233767	-0.249174	-0.188346	75.5881	24.4119
