# Supplementary material for: Inhibition of insect olfactory behavior by an airborne antagonist of the insect odorant receptor co-receptor subunit
Source: PLoS One. 2017 May 31;12(5):e0177454. doi: 10.1371/journal.pone.0177454 (PMC5451006; doi:10.1371/journal.pone.0177454)
Supplement: S5 Table — (XLSX) [file pone.0177454.s006.xlsx]

## Sheet: Sheet1
acetic acid
(Date) Trial #	Side I	Side II		RI		Average RI
(1/30/2014) 1	14	23		0.243243		-0.0819375
(1/30/2014) 2	11	30		-0.463415
(1/30/2014) 3	20	19		-0.025641
pyrriodine
(Date) Trial #	Side I	Side II		RI		Average RI
(1/31/2014) 1	18	13		0.16129		0.0840665
(1/31/2014) 2	20	20		0
(1/31/2014) 3	24	20		0.0909091
phenethyl amine
(Date) Trial #	Side I	Side II		RI		Average RI
(2/10/2014) 1	5	11	-0.375			-0.137281
(2/10/2014) 2	13	7	-0.3
(2/10/2014) 3	12	7	0.263158
propionic acid
(Date) Trial #	Side I	Side II		RI
(2/14/2014) 1	18	15		0.0909091
butyraldehyde
(Date) Trial #	Side I	Side II		RI		Average RI
(2/14/2014) 2	19	8		-0.407407		-0.0898255
(2/14/2014) 3	16	13		0.103448
(2/17/2014) 1	15	14		0.0344828
butyric acid
(Date) Trial #	Side I	Side II		RI
(2/17/2014) 2	22	14		-0.222222
valeraldehyde
(Date) Trial #	Side I	Side II		RI
(2/17/2014) 3	15	21		-0.166667
isopental amine
(Date) Trial #	Side I	Side II		RI
(2/17/2014) 4	19	17		0.0555556
2-hexanol
(Date) Trial #	Side I	Side II		RI
(2/17/2014) 5	15	8		0.304348
spermine
(Date) Trial #	Side I	Side II		RI		Average RI
(2/17/2014) 6	12	15		0.111111		0.0690691
(2/18/2014) 1	19	18		0.027027
3-mercapto-3-methyl-butan-1-ol
(Date) Trial #	Side I	Side II		RI		Average RI
(2/18/2014) 2	7	19		0.461538		0.232043
(2/18/2014) 3	20	26		-0.130435
(2/18/2014)l 6	53	25		0.358974
(2/18/2014) 7	16	26		0.238095
1,4-diaminobutane
(Date) Trial #	Side I	Side II		RI		Average RI
(2/112014) 4	29	22		-0.137255		-0.0468883
(2/11/2014) 5	24	22		0.0434783
phenylacetaldehyde
(Date) Trial #	Side I	Side II		RI		Average RI
(2/19/2014) 1	10	4		0.428571		0.207953
(2/19/2014) 2	8	19		0.407407
(2/19/2014) 3	13	20		-0.212121
spermidine
(Date) Trial #	Side I	Side II		RI		Average RI
(2/19/2014) 4	26	10		0.444444		0.209592
(2/24/2014) 1	25	6		0.612903
(2/24/2014) 2	30	12		-0.428571
isovaleraldehyde
(Date) Trial #	Side I	Side II		RI		Average RI
(2/19/2014) 5	14	27		-0.317073		-0.201394
(2/19/2014) 6	19	16		-0.0857143
trans-2-hexen-1-al
(Date) Trial #	Side I	Side II		RI		Average RI
(2/19/2014) 7	29	5		0.705882		0.233618
(2/19/2014) 8	28	15		-0.302326
(2/19/2014) 9	24	13		0.297297
trans-2-hexen-1-ol
(Date) Trial #	Side I	Side II		RI
(2/24/2014) 3	17	20		-0.0810811
phenylpropionaldehyde
(Date) Trial #	Side I	Side II		RI
(2/24/2014) 4	17	17		0
hydrocinnamaldehyde
(Date) Trial #	Side I	Side II		RI
(2/25/2014) 1	16	18		0.0588235
4-propylbenzaldehyde
(Date) Trial #	Side I	Side II		RI		Average RI
(2/25/2014) 2	15	29		0.318182		0.229574
(2/25/2014) 3	29	13		0.380952
(2/25/2014) 4	4	39		0.813953
(2/25/2014) 5	15	12		0.111111
(2/25/2014) 6	15	13		0.0714286
(2/25/2014) 7	29	15		-0.318182
m-cresol
(Date) Trial #	Side I	Side II		RI		Average RI
(3/6/2014) 1	15	26		0.268293		0.166222
(3/6/2014) 2	21	16		0.135135
(3/6/2014) 3	19	23		0.0952381
o-cresol
(Date) Trial #	Side I	Side II		RI		Average RI
(3/6/2014) 4	14	29		-0.348837		-0.180161
(3/6/2014) 5	28	16		-0.272727
(3/6/2014) 6	20	17		0.0810811
p-cresol
(Date) Trial #	Side I	Side II		RI		Average RI
(3/6/2014) 7	20	15		-0.142857		0.023998
(3/192014) 1	21	10		0.354839
(3/20/2014) 1	10	17		0.259259
(3/20/2014) 2	18	20		-0.0526316
(3/20/2014) 3	17	15		-0.0625
(3/20/2014) 4	13	20		-0.212121
2-phenylpropionaldehyde
(Date) Trial #	Side I	Side II		RI		Average RI
(3/20/2014) 5	12	23		0.314286		0.0930403
(3/20/2014) 6	17	22		-0.128205
2,4-heptadienal
(Date) Trial #	Side I	Side II		RI		Average RI
(3/20/2014) 7	15	12		-0.111111		-0.0669056
(3/20/2014) 8	10	26		-0.444444
(3/20/2014) 9	10	21		0.354839
2,3-butanddione
(Date) Trial #	Side I	Side II		RI		Average RI
(3/24/2014) 1	14	20		-0.176471		-0.094767
(3/24/2014) 2	13	28		0.365854
(3/24/2014) 3	10	28		-0.473684
ammonia
(Date) Trial #	Side I	Side II		RI		Average RI
(4/4/2014) 4	28	16		0.272727		0.246465
(4/4/2014) 5	32	8		0.6
(4/4/2014) 6	13	17		-0.133333
