# Supplementary material for: Inhibition of insect olfactory behavior by an airborne antagonist of the insect odorant receptor co-receptor subunit
Source: PLoS One. 2017 May 31;12(5):e0177454. doi: 10.1371/journal.pone.0177454 (PMC5451006; doi:10.1371/journal.pone.0177454)
Supplement: S6 Table — (XLSX) [file pone.0177454.s007.xlsx]

## Sheet: DmelOrco_homomer_OX1w
Compound	File Name	Cell	OLC12 App1	OLC12 App2	OLC12 AVG	Co-app response	% remaining	% inhibition	Avg Inhibition		average % remaining
100 μM OX1w	DKinhibitionScreen4app_2017-04-12_#01_001_N.abf	1	-0.291804	-0.297091	-0.294447	-0.152354	51.7423	48.2577	47.3652		52.6348
		2	-0.217358	-0.230565	-0.223961	-0.113502	50.6792	49.3208
		4	-0.191251	-0.18292	-0.187086	-0.0878342	46.9487	53.0513
		6	-0.168437	-0.186837	-0.177637	-0.110956	62.4622	37.5378
		7	-0.302146	-0.308638	-0.305392	-0.155906	51.0511	48.9489
		8	-0.222596	-0.196774	-0.209685	-0.110976	52.9251	47.0749

## Sheet: CquiOrco_homomer_OX1w
Compound	File Name	Cell	OLC12 App1	OLC12 App2	OLC12 AVG	Co-app response	% remaining	% inhibition	Avg Inhibition		average % remaining
100 μM OX1w	DKinhibitionScreen4app_2017-04-10_#02_001_N.abf	1	-0.306019	-0.354726	-0.330372	-0.220016	66.5963	33.4037	46.8029		53.1971
		2	-0.537538	-0.587143	-0.56234	-0.286381	50.9266	49.0734
		3	-1.15746	-0.355146	-0.756303	-0.18269	24.1557	75.8443
		4	-0.144783	-0.131241	-0.138012	-0.0982145	71.1637	28.8363
		5	-0.350551	-0.386204	-0.368378	-0.19747	53.6053	46.3947
		6	-0.477248	-0.486923	-0.482086	-0.233984	48.5358	51.4642
		7	-0.182608	-0.216098	-0.199353	-0.105395	52.8685	47.1315
		8	-0.181096	-0.194328	-0.187712	-0.108357	57.7251	42.2749

## Sheet: AgamOrco_homomer_OX1w
Compound	File Name	Cell	OLC12 App1	OLC12 App2	OLC12 AVG	Co-app response	% remaining	% inhibition	Avg Inhibition		average % remaining
100 μM OX1w	DKinhibitionScreen4app_2016-03-14_#03	1	-1.42293	-1.44881	-1.43587	-0.531535	37.0183	62.9817	58.5346		41.4654
		2	-1.17465	-1.06938	-1.12201	-0.555339	49.4948	50.5052
		4	-0.647927	-0.630737	-0.639332	-0.357829	55.9692	44.0308
		5	-0.584684	-0.58728	-0.585982	-0.267163	45.5924	54.4076
		7	-4.38212	-2.22396	-3.30304	-0.635905	19.2521	80.7479
